# Supplementary material for: Origin of ocean island basalts in the West African passive margin without mantle plume involvement
Source: Nat Commun. 2019 Jul 9;10:3022. doi: 10.1038/s41467-019-10832-7 (PMC6616360; doi:10.1038/s41467-019-10832-7)
Supplement: Supplementary file 4 — Supplementary Data 1 [file 41467_2019_10832_MOESM4_ESM.xlsx]

## Sheet: Supplementary Data 1
Supplementary Data 1 | Major, trace, and Sr-Nd-Hf-Pb isotopic compositions of CVL lavas
unit	Annobòn	Annobòn	Annobòn	Annobòn	Annobòn	Annobòn	Annobòn	Annobòn	Annobòn	Annobòn	Annobòn	Annobòn	Annobòn	Annobòn	Annobòn	Annobòn	Annobòn	Annobòn	Annobòn	Annobòn	Annobòn	Saô Tomé	Saô Tomé	Saô Tomé	Saô Tomé	Saô Tomé	Saô Tomé	Saô Tomé	Saô Tomé	Saô Tomé	Saô Tomé	Saô Tomé	Saô Tomé	Saô Tomé	Saô Tomé	Saô Tomé	Saô Tomé	Saô Tomé	Saô Tomé	Saô Tomé	Saô Tomé	Saô Tomé	Saô Tomé	Saô Tomé	Saô Tomé	Saô Tomé	Saô Tomé	Principe	Principe
sample name	AN01	AN02	AN08	AN16	AN22	AN23	AN24	AN04-3	AN05	AN06	AN07	AN10-3	AN11	AN12	AN13	AN14	AN15	AN17	AN18	AN19	AN20	ST01	ST02	ST04	ST05	ST16	ST17	ST20	ST23E*	ST24*	ST26*	ST27*	ST35	ST03	ST06*	ST08*	ST09	ST10	ST11	ST13*	ST14	ST21	ST29	ST30*	ST31	ST34	ST36	PP01	PP03
locality	San Antonio	San Antonio	Ridge	San Antonio	San Antonio	San Antonio	San Antonio	Lake Masafin	Lake Masafin	Lake Masafin	Lake	Santa Cruz	Santa Cruz	San Antonio	San Antonio	River Dashim	River Dashim	San Pedro	San Pedro	San Pedro	Tortuga	Palmar	Boa Morte	Diogo Nunes	Diogo Nunes	Annobòn	Annobòn	Trindade	Praia das Pombas	Praia das Pombas	Praia das Pombas	Praia das Pombas	Rio Caue	Diogo Nunes	Milla Grosa	Santa Adelaida	Milla Grosa	Ribera funda	River Provez	River Provez	River Provez	Trindade	Praia Morrao	Aqua Joao	Aqua Joao	Rio Caue	Rio Caue	Porto Real	Okiponte
age (Ma)	0.2§	1.5	1.5	1.5	1.6#	1.5	1.5	4.5	1.5	4.5	1.5	1.5	1.5	4.5	4.5	4.5	4.7#	4.5	1.5	4.5	1.5	3	3	3	3	3	3	1.38	3	3	3	3	3	0.17§	3	3	2.1#	3	3	3	3	3	3	3	3	3	5.20§	5.5	5.5
type	1	1	1	1	1	1	1	2	2	2	2	2	2	2	2	2	2	2	2	2	2	1	1	1	1	1	1	1	1	1	1	1	1	2	2	2	2	2	2	2	2	2	2	2	2	2	2	1	1
Major elements
SiO2 (wt. %)	41.9992	42.1302	42.571	42.4734	42.2653	42.1657	42.6002	47.8012	44.3955	46.4564	41.6273	43.9761	43.1147	45.9779	45.4633	45.9962	46.2014	46.1529	44.6824	46.019	44.3777	40.8407	41.1382	43.3261	43.5675	44.734	45.191	43.6196	42.5146	44.4832	44.4647	42.4874	42.1193	45.1088	46.492	41.8532	41.3857	45.7916	41.2926	44.3494	49.1864	47.5885	45.7939	42.2435	42.2283	51.0609	43.483	43.2871	43.0932
TiO2	3.40659	3.30434	3.12439	3.09257	3.24869	3.24462	3.0994	4.53577	2.66528	4.25477	3.64304	4.65853	4.23897	3.65451	3.88328	3.66169	4.04344	4.09744	3.54005	3.51716	3.00761	4.23676	4.24371	3.57231	3.35286	3.42225	3.45368	3.3724	2.97802	3.06823	3.11869	2.99623	4.06534	3.15694	3.49091	3.68656	3.98974	3.67998	5.03574	3.92094	2.66262	3.13677	3.28628	4.71362	4.77668	2.23808	3.12172	3.08148	3.65093
Al2O3	10.7629	10.7004	10.6414	11.5433	10.5015	10.7113	10.9415	14.4815	9.04135	14.8774	10.9565	13.8087	11.6751	12.5903	14.1063	12.6155	12.2922	15.1498	10.1462	13.1125	11.8532	12.0253	12.0962	13.1826	12.695	15.5347	15.8938	12.4528	11.518	11.7885	13.2245	11.5129	12.0887	13.1229	15.6982	11.3325	11.9134	14.7836	14.5767	14.9345	17.1045	16.4	13.8894	14.7647	14.7693	18.6761	10.4582	13.2585	13.306
Fe2O3	4.66811	2.92395	4.54067	4.72761	3.64745	3.93362	5.12717	6.01014	4.16247	3.96362	4.16415		3.41759	2.96487	4.14066	2.81779	4.04595	5.02351	3.36125	4.07287	3.46956	4.28598	4.33554	4.198	3.57445	6.31177	4.00193	3.9568	3.21134	2.6756	4.93061	3.51175	4.22427	3.58226	4.82754	6.00209	3.80695	4.78664	6.99702	5.65282	4.39127	4.03492	3.69552	5.76869	4.89451	2.00345	3.61757	4.27461	4.32512
FeO	8.27066	9.78823	8.42	8.12009	9.05825	8.97642	7.99709	5.40243	8.81309	7.85995	8.83906		9.64	9.13	8.03587	9.21	7.63	7.31748	9.65	7.67425	9.01221	8.8	9.15	8.42	9.02	4.95	7.29	8.32	8.68822	9.53931	7.23	8.11	8.96834	8.72	6.05	7.67	9.53689	7.22	7.08	6.54	4.85	6.5	8.39	7.61038	8.64072	4.57267	9.18283	7.77	6.98
MnO	0.188746	0.190929	0.192822	0.190716	0.191098	0.193813	0.192688	0.156847	0.180667	0.172154	0.187753	0.172486	0.179794	0.168771	0.178953	0.168797	0.168321	0.175717	0.185935	0.166285	0.190782	0.185293	0.187275	0.182416	0.18133	0.179183	0.181376	0.17253	0.172909	0.170616	0.176634	0.165121	0.189811	0.175345	0.184302	0.190248	0.188589	0.169996	0.18678	0.193716	0.180339	0.170077	0.173316	0.189271	0.188347	0.151353	0.171801	0.18985	0.180053
MgO	15.3532	15.7933	15.1591	11.9053	15.9399	15.3942	14.1186	4.94266	18.5343	5.71379	14.9388	6.40273	10.6161	9.93885	6.81096	9.92974	8.94403	5.76455	13.4154	7.46898	11.8688	10.6659	11.1217	8.38303	9.88381	5.25171	5.26296	11.0605	11.1275	11.9526	9.73779	9.02131	10.9612	9.98642	4.32151	11.8284	11.7913	6.29419	6.7361	5.95993	3.20934	4.55294	9.1985	6.15894	6.08014	2.27236	12.6807	8.43682	7.70099
CaO	9.84709	9.70402	9.80212	11.3746	9.87499	9.78214	9.96385	9.40349	8.3279	9.646	9.72328	10.7827	11.2978	9.95419	9.28654	9.95455	9.67496	10.4825	10.7337	11.7427	10.8527	11.754	11.0945	12.378	11.648	9.49967	8.77463	10.7629	10.7825	10.3493	10.4692	11.7888	10.9316	10.1243	8.99064	10.7658	11.1294	11.5947	11.8075	11.2908	7.35188	8.0972	10.0571	11.3794	11.4181	5.34403	12.7738	10.3055	13.6191
Na2O	2.94656	2.74555	2.84903	3.01759	2.73093	2.82195	1.76989	3.33951	1.90587	3.58071	2.63184	2.24163	2.21939	2.68026	3.21694	2.78789	2.36861	3.21789	2.06942	2.1854	3.06911	3.30045	3.01263	3.43941	3.43439	4.67292	5.46846	3.71056	2.548	2.70082	3.87641	2.48926	2.97335	3.63072	4.79424	2.91345	3.04633	3.19913	2.99269	3.19616	6.13006	5.59454	2.61083	3.57631	3.30495	6.48308	1.86477	3.78553	3.3988
K2O	1.17462	1.10329	1.25356	1.31936	1.14997	1.31136	0.726346	2.17809	1.1277	2.24353	1.36242	2.13585	1.62919	1.77596	2.44845	1.80158	2.76633	1.8463	1.33324	1.37095	1.20133	1.37816	1.83111	1.27576	1.19003	2.13158	2.62575	1.58457	0.900267	0.920528	1.45153	0.785489	1.30947	1.31293	2.41647	0.764111	1.71037	1.19282	1.05982	1.55912	3.15299	2.53639	1.14254	0.812851	1.34447	4.09843	0.975077	1.76228	1.53676
P2O5	0.831321	0.829469	0.916325	1.07374	0.810982	0.864985	0.956852	1.02711	0.453996	0.938584	0.797667	0.858651	0.648475	0.809672	1.22357	0.810532	0.962254	0.846279	0.569036	0.728742	0.635797	1.10366	1.05282	1.16335	1.05771	1.42358	1.39864	0.861284	0.655843	0.683803	0.88363	0.675111	1.13673	0.792668	1.06455	0.969243	0.870614	0.77637	0.904725	0.736586	0.747339	1.0124	0.730296	0.990156	0.99693	0.697782	0.404928	0.985813	0.744629
H2O+	0.838043	1.22349	0.97812	1.05733	1.06947	0.746383	2.27768	1.20967	0.568253	0.752454	1.03614		1.65644	0.79953	1.52698	0.71101	1.23773	1.06524	0.54675	2.46444	0.610355	1.8507	1.17249	1.02597	0.79793	1.92005	0.69679	0.58182	4.38239	2.02226	0.94653	6.66141	1.42669	0.59992	2.21821	2.16602	0.948595	1.01022	1.47311	1.67394	1.02245	0.7761	1.47099	2.02145	1.81382	2.65887	1.77729	2.67027	1.99608
Total	100.287	100.437	100.449	99.8957	100.489	100.146	99.7712	100.488	100.176	100.459	99.908	98.3373	100.333	100.445	100.322	100.465	100.335	101.14	100.233	100.523	100.149	100.427	100.436	100.547	100.403	100.031	100.239	100.456	99.4795	100.355	100.51	100.205	100.395	100.313	100.549	100.142	100.318	100.499	100.143	100.008	99.9892	100.4	100.439	100.229	100.456	100.257	100.512	99.8077	100.532
Fe2O3T	13.8485	13.7889	13.8869	13.7409	13.7021	13.8974	14.0039	12.0068	13.945	12.6882	13.9755	13.3	14.118	13.0992	13.0605	13.0409	12.5153	13.1459	14.0727	12.5913	13.4731	14.054	14.492	13.5442	13.5866	11.8063	12.0938	13.192	12.8553	13.2642	12.9559	12.5138	14.1791	13.2615	11.543	14.5158	14.3929	12.8008	14.8558	12.9122	9.77477	11.2499	13.0084	14.2162	14.4857	7.07911	13.8105	12.8993	12.0729
Trace elements
Cr2O3 (μg/g)	788.276	882.358	855.497	554.456	880.14	839.076	774.535	66.0253	1634.03	113.746	744.881	132.471	645.143	585.402	203.607	588.41	551.402	109.5	1062.25	368.698	559.776	571.868	563.162	308.743	383.46	102.495	140.655	452.177	549.266	586.069	388.587	582.495	598.364	401.559	36.5313	589.206	564.79	237.889	115.329	177.108	7.60413	51.5172	392.264	58.3782	56.9491	BDL	1050.46	354.829	186.263
NiO	642.724	663.948	654.861	356.007	712.543	638.064	596.297	76.2836	779.889	91.49	599.54	104.301	292.717	304.279	130.856	304.568	222.796	87.5123	446.886	150.969	376.661	314.889	303.729	164.162	263.09	67.0016	69.6618	316.526	333.071	376.067	268.081	359.207	289.681	276.715	27.7663	374.213	329.633	102.846	78.7117	92.9296	15.3009	51.0679	224.557	48.901	49.6058	3.04825	342.71	193.431	108.124
Li (μg/g)	5.72992	5.93653	6.63558	6.50101	5.89975	6.00977	6.54734	6.18913	4.31207	7.45663	5.56378	5.94475	5.42325	5.93951	7.34078	6.30903	6.26282	6.85289	5.02462	4.60661	5.84099	5.75581	5.91213	6.49358	6.17459	9.6205	10.247	5.54595	3.92705	4.36158	8.42305	4.2006	6.25564	6.09803	9.8667	5.41034	4.65672	5.41282	7.85224	4.99566	16.3946	9.67546	5.22979	6.18947	6.15485	11.7978	3.57352	6.93374	4.72396
Be	1.55967	1.56498	1.83879	1.66115	1.53508	1.65541	1.82692	2.2233	1.10534	2.21173	1.58647	1.86703	1.6293	1.82304	2.45303	1.842	2.69281	1.91834	1.40335	1.33542	1.31389	1.78503	1.75959	1.63457	1.50553	3.21725	3.201	1.66519	1.1485	1.25808	1.97679	1.2212	1.98782	1.66253	3.02952	1.53265	1.42043	1.48303	1.61666	1.74609	4.09482	2.96625	1.3783	1.89318	1.92369	3.16111	0.985558	1.87979	1.72989
B	2.2972	1.92679	2.31405	1.89426	1.63091	1.89515	1.65715	1.57029	1.45158	2.47229	2.08343	1.10416	2.01165	0.971344	1.34056	0.981297	1.98307	2.06222	1.82064	2.0989	2.59283	1.90155	2.00836	1.48078	1.44972	2.48542	3.10276	1.52402	3.25617	2.15043	4.05086	3.84428	2.04222	1.78174	3.39514	1.30738	1.69608	1.15851	1.39473	1.56471	5.66562	2.92405	1.0427	2.10489	1.51786	5.70704	0.854128	1.08746	0.971526
Rb	35.6954	31.1087	29.1517	27.5266	28.4852	34.0782	16.6127	58.544	26.7197	46.2213	36.2484	34.6655	29.8593	33.3802	46.324	36.2951	42.8551	39.2309	26.3033	27.8236	24.8362	54.4282	41.322	24.8132	23.2795	70.3205	64.9183	30.3359	15.4117	18.4267	29.8351	18.6089	29.9827	25.8035	59.0465	32.5873	40.5455	22.3033	53.2492	36.1363	81.3544	59.5635	20.578	49.1574	44.6974	92.7394	25.0406	42.3454	33.6033
Sr	765.544	783.373	936.757	927.659	810.302	814.157	1040.79	973.573	481.169	932.122	782.42	829.882	756.216	829.825	1002.54	843.536	938.682	866.842	604.236	658.859	649.168	1299.05	1581.65	1038.61	984.053	2074.05	1481.94	1010.2	801.904	785.69	1073.93	894.75	1053.72	974.945	1197.18	919.364	885.595	876.662	964.744	977.36	1381	1467.29	813.956	1055.7	1053.39	1308.73	527.649	1179.21	890.8
Y	26.9563	27.6382	28.5178	29.0358	26.2068	28.1158	30.3487	31.6982	18.7152	31.1246	27.2699	31.6762	25.484	27.7875	34.4005	28.0676	30.5773	30.1887	24.5443	25.0496	22.5808	28.9093	27.7727	29.8761	28.3283	34.6684	33.6622	24.7507	22.6496	23.8389	27.4043	22.525	26.9902	26.1327	30.2243	25.8598	25.1652	26.564	28.3232	27.7935	29.8365	28.5548	24.8339	28.214	27.4857	28.0662	19.2567	26.5593	27.4651
Zr	240.043	232.434	277.674	269.115	237.127	248.908	278.591	501.278	199.17	409.179	220.763	366.679	320.261	387.301	490.748	349.146	543.11	349.681	302.09	253.517	188.899	355.347	357.321	255.013	249.166	488.637	470.033	271.703	196.215	204.591	294.607	202.368	372.557	271.161	515.295	248.316	261.21	237.288	294.831	324.866	560.014	458.975	238.386	330.571	337.796	585.941	173.588	338.781	287.545
Nb	55.8129	54.8565	63.1887	60.6027	52.7325	56.6042	62.4175	51.1373	31.6447	64.1534	54.6952	52.0415	46.5335	54.6721	65.8034	48.3754	52.9857	61.1467	39.3111	40.9395	42.2326	79.8948	79.2386	63.6684	61.4436	116.049	112.368	71.1897	41.3209	43.384	75.5448	42.6424	80.4584	62.8099	105.79	62.4337	67.3076	51.9185	70.5969	70.8269	119.758	107.036	44.0131	78.5244	79.3844	128.2	31.6296	78.6169	60.1751
Cs	0.390999	0.368367	0.27498	0.382457	0.376274	0.486385	0.43113	2.35219	0.286596	0.383496	0.388379	0.209725	0.383492	0.263684	0.586358	0.271127	0.42373	0.363185	0.241415	0.369183	0.261764	0.45806	0.344467	0.255883	0.220494	0.510354	0.674665	0.30639	0.0966652	0.153561	0.268343	0.178032	0.385227	0.254898	0.586866	0.337173	0.33813	0.228385	0.708278	0.387829	0.779863	0.648565	0.114516	0.470199	0.456117	0.882099	0.224573	0.422123	0.197298
Ba	452.535	466.479	504.817	554.778	476.629	489.57	544.25	706.172	335.784	629.356	459.968	593.298	484.154	483.438	685.78	484.425	675.894	600.328	422.539	372.229	388.893	594.55	616.893	516.032	509.483	815.383	777.508	510.29	431.988	395.037	570.578	411.918	578.015	486.972	664.068	483.401	605.07	405.133	489.401	468.672	827.493	802.827	345.655	591.623	586.588	1024.72	267.376	772.825	471.44
Hf	5.50533	5.43926	6.26828	6.05887	5.47569	5.74512	6.33718	11.757	5.09925	9.61444	5.44993	8.99917	7.55886	8.89153	11.4568	8.40719	12.9356	7.91925	7.1932	6.16651	4.6564	7.91084	7.86826	5.83876	5.78278	9.22305	9.06399	6.17508	4.79375	5.01986	6.588	4.93858	7.78577	6.32984	11.0295	6.02825	6.32383	5.60559	6.93009	7.18731	11.8157	9.60519	5.63928	7.51329	7.70813	10.1431	4.79576	6.70219	6.67353
Ta	3.05547	3.05122	3.45663	3.11123	2.92167	3.11151	3.35754	2.99503	1.7915	3.55317	3.02353	2.96615	2.68018	3.14468	3.82047	2.92817	3.01892	3.47043	2.28628	2.25979	2.40678	4.37266	4.37654	3.27514	3.14195	5.64372	5.65742	3.94275	2.31453	2.44828	3.92467	2.42313	4.4128	3.45188	5.78504	3.56909	3.80571	2.81631	4.00778	3.9444	6.07555	5.96753	2.56607	4.43633	4.52317	6.9068	1.91273	3.80525	3.03176
La	40.2138	41.6113	46.4254	53.0353	41.5513	43.0857	51.0024	57.2276	27.2017	53.7023	39.9466	46.6304	39.3477	44.9143	62.5285	45.2873	64.5616	49.5509	35.8859	34.3848	29.5211	62.8285	63.5506	55.8345	52.9291	96.1625	94.7891	52.559	36.0581	38.4478	58.3381	37.2952	66.3779	48.553	72.0136	47.5817	51.6359	38.1531	49.556	49.7005	76.5983	77.7965	37.0489	60.6346	60.64	81.928	26.939	61.2359	46.4013
Ce	80.938	84.5503	93.6702	104.878	79.3467	86.9446	98.0412	119.45	55.7627	107.246	80.3436	102.814	84.7039	94.9146	134.284	95.4716	129.019	97.5719	75.7332	72.8633	61.2887	129.771	130.197	111.591	105.406	181.386	173.456	97.9052	70.8069	75.203	107.141	72.4518	126.16	95.4256	138.525	99.6449	104.918	80.3295	97.5697	98.4764	140.831	142.794	74.0895	117.828	116.559	153.108	57.0898	121.332	95.0947
Pr	10.3497	10.7897	12.107	13.622	10.3963	11.03	12.6512	15.9623	7.38937	14.0799	10.2503	13.88	11.2442	12.5134	17.5308	12.6157	17.2159	12.771	10.1687	9.79447	7.6779	16.3409	16.4399	14.0269	13.2054	22.008	21.0899	12.6276	9.25095	9.88101	13.6075	9.73401	16.2659	11.7678	16.6685	12.9747	13.4009	10.6776	13.3348	12.969	16.9695	16.9618	9.98708	15.0503	15.049	17.0995	7.31193	14.71	12.2481
Nd	44.4851	45.893	52.2959	58.9134	45.7564	48.6244	54.3397	69.4482	32.6249	61.0799	44.8583	60.8771	49.5447	54.184	75.082	55.0368	72.3476	55.3383	45.0118	43.9817	34.3578	69.0641	68.0126	60.9774	56.8604	87.6104	84.2992	52.3684	40.8398	42.8465	56.2727	41.071	66.3655	50.0225	67.8407	54.0148	55.925	46.2866	57.8167	55.1397	65.1628	67.5288	43.3535	64.0355	62.9546	64.4055	31.8225	60.8368	52.8011
Sm	9.46394	9.66587	10.6945	11.7223	9.44311	9.96793	11.2019	13.0543	6.65226	12.1156	9.53859	12.1367	9.83226	10.9079	14.516	11.1274	13.2656	11.0715	9.24815	9.08277	7.58226	12.8486	12.5964	11.9409	11.1758	15.4706	15.0042	10.2027	8.34943	8.6956	10.6909	8.2578	12.0981	10.0008	12.4243	10.4098	10.3105	9.62587	11.4278	10.7445	11.4908	12.2639	8.91918	12.0506	11.9547	10.748	6.60927	11.1539	10.5977
Eu	2.9451	3.03522	3.33384	3.66011	2.98576	3.11359	3.53622	3.85005	2.05956	3.74097	3.02559	3.69799	2.93805	3.35735	4.25764	3.34686	3.80718	3.42358	2.86856	2.83302	2.47509	3.89793	3.84486	3.81605	3.56367	4.73173	4.51448	3.16451	2.66049	2.82728	3.36829	2.66424	3.69887	3.13414	3.86505	3.22508	3.26041	3.14535	3.5118	3.35034	3.51008	3.82415	2.85423	3.72105	3.72772	3.32913	2.12304	3.40697	3.27058
Gd	9.34073	9.65435	10.3337	11.4507	9.52912	10.0977	11.0323	11.8914	6.46711	11.6453	9.60589	11.3051	9.25522	10.4081	13.2054	10.4115	11.8708	10.6616	9.1407	8.94935	7.76993	11.8706	11.5099	11.3277	10.5995	14.1948	13.8022	9.801	8.19058	8.54131	10.4696	8.2441	11.3467	9.62381	11.428	9.62997	9.68349	9.34908	10.7286	10.1174	10.6809	11.4019	8.77561	11.5111	11.152	8.80645	6.9327	10.3209	10.1621
Tb	1.24177	1.29671	1.38395	1.46673	1.23696	1.31742	1.43737	1.52746	0.86982	1.49626	1.26998	1.50554	1.21693	1.3436	1.68981	1.34769	1.4546	1.38387	1.16823	1.1796	1.044	1.46881	1.42944	1.48438	1.37442	1.73376	1.66402	1.23886	1.07229	1.11799	1.32782	1.07381	1.39981	1.23945	1.46121	1.23875	1.24448	1.22436	1.38144	1.31964	1.35519	1.40467	1.16043	1.42587	1.40566	1.21649	0.912644	1.30172	1.30154
Dy	6.67138	6.83578	7.23592	7.47494	6.58122	6.92632	7.56202	7.91847	4.63652	7.74367	6.75332	7.80302	6.45067	6.91946	8.75846	7.02729	7.4742	7.41818	6.06894	6.15197	5.53012	7.37169	7.16164	7.60969	7.06891	8.777	8.50678	6.49014	5.71011	5.89252	6.75465	5.61396	7.16945	6.47607	7.52924	6.45095	6.36743	6.62295	7.28206	6.93336	7.14788	7.33127	6.1662	7.40994	7.26941	6.31302	4.85108	6.66287	6.8708
Ho	1.13444	1.17412	1.20978	1.2644	1.12601	1.194	1.28935	1.35665	0.797333	1.34563	1.16023	1.3486	1.12883	1.18759	1.4811	1.18891	1.28166	1.29514	1.05738	1.06384	0.962158	1.21456	1.18689	1.2765	1.18132	1.4544	1.40651	1.05915	0.95894	1.00535	1.13567	0.967178	1.20882	1.08896	1.25967	1.08717	1.0533	1.11643	1.25806	1.2008	1.24029	1.21171	1.0751	1.22513	1.21179	1.09913	0.855768	1.10524	1.14619
Er	2.75697	2.79092	2.87007	2.93893	2.66321	2.85728	3.04435	3.26817	1.95614	3.2806	2.736	3.25751	2.72007	2.77003	3.51827	2.83886	3.05369	3.14948	2.51775	2.53698	2.29152	2.80567	2.74725	2.96524	2.74367	3.34665	3.30818	2.48529	2.28141	2.35219	2.67618	2.28667	2.83121	2.53894	2.98872	2.5574	2.48062	2.65404	2.99182	2.872	3.04258	2.92287	2.56178	2.86798	2.77442	2.72423	2.08741	2.59967	2.69037
Tm	0.336478	0.337718	0.347552	0.347653	0.32519	0.346254	0.361141	0.405545	0.243455	0.394938	0.341924	0.400588	0.331612	0.337494	0.427165	0.342428	0.376198	0.395046	0.308403	0.313589	0.282232	0.336419	0.327356	0.351605	0.331136	0.408872	0.407398	0.299197	0.2751	0.288655	0.326192	0.276311	0.343235	0.308763	0.363798	0.307836	0.299717	0.326526	0.369781	0.363621	0.3853	0.356011	0.320946	0.346735	0.338436	0.352156	0.249957	0.315762	0.325615
Yb	1.89263	1.98072	2.00457	1.9573	1.90791	1.996	2.10132	2.42669	1.42095	2.37979	1.94046	2.37341	1.925	1.99662	2.49115	1.99078	2.20269	2.30039	1.80274	1.83839	1.62924	1.90061	1.87001	2.01739	1.88625	2.35929	2.32177	1.66123	1.5907	1.63329	1.82879	1.60073	1.9239	1.78975	2.10395	1.78848	1.71736	1.91853	2.14547	2.14954	2.33248	2.07274	1.9037	1.97588	1.9301	2.15928	1.49495	1.82289	1.88484
Lu	0.261294	0.268494	0.271107	0.267586	0.255455	0.276028	0.283128	0.334332	0.199694	0.330884	0.265835	0.326822	0.26799	0.268149	0.338716	0.277712	0.310772	0.323654	0.252336	0.252438	0.222761	0.262263	0.253713	0.27273	0.251802	0.315828	0.316084	0.2272	0.219158	0.224541	0.251893	0.218521	0.265636	0.244589	0.286232	0.245631	0.237319	0.261546	0.299015	0.294917	0.325789	0.286751	0.265385	0.264093	0.263587	0.309826	0.209668	0.250557	0.264004
Pb	2.08592	2.24248	2.45022	2.90082	2.08445	2.35588	2.60769	4.3267	1.68492	3.26931	2.10741	3.06444	2.59669	2.95656	4.43765	3.00826	5.13049	2.91047	2.28883	1.95921	1.57088	2.57833	2.56555	2.47668	2.25778	5.12719	5.17965	2.42456	1.44728	1.57171	2.81798	1.51792	3.10346	2.33298	4.79325	1.82298	1.68347	1.70842	2.12551	2.51182	6.06704	4.88119	1.67045	2.93269	2.84194	6.10922	1.48092	3.22503	2.26259
Th	4.79284	4.83499	5.52352	5.71883	4.29708	5.03896	5.93456	4.78433	2.70648	5.47726	4.57777	4.20627	4.04989	4.6124	6.26849	4.66757	5.58071	5.45868	3.43021	3.20082	3.20898	5.78437	5.17862	5.6487	5.04112	12.2089	12.1824	5.74554	3.0803	3.2551	6.33114	3.21985	6.45495	5.23139	9.5816	4.09492	5.12343	3.69398	5.11876	5.61828	11.4853	10.958	3.36253	6.06189	6.05783	11.88	2.70504	5.79254	5.22727
U	1.23071	1.31004	1.30542	1.42366	1.27778	1.27772	1.41817	1.14087	0.713767	1.46956	1.13901	1.22725	1.09165	1.39197	1.66478	1.80648	1.42245	1.43597	0.920843	0.900582	0.965704	1.54077	1.59015	1.37289	1.35276	3.26716	3.18282	1.39055	0.838399	0.914538	1.22934	0.826824	1.90025	1.24252	2.77887	1.0847	1.39626	0.967506	1.34684	1.55928	3.10137	2.82856	0.915771	1.59415	1.63126	3.32997	0.739874	1.68266	1.75327
[Hf/Sm]PM	0.834547	0.807307	0.840867	0.741511	0.831886	0.826863	0.811602	1.29206	1.09971	1.13846	0.819683	1.06376	1.10292	1.16943	1.13228	1.08392	1.39893	1.02616	1.11585	0.974004	0.881032	0.883293	0.896135	0.701494	0.742332	0.85528	0.866657	0.868292	0.823679	0.828194	0.884056	0.857981	0.923264	0.908021	1.27358	0.830787	0.879914	0.835451	0.869994	0.959663	1.47519	1.12361	0.907065	0.89446	0.92502	1.35389	1.04098	0.862041	0.903406
[Ti/Gd]PM	0.986803	0.926091	0.818093	0.730766	0.922459	0.869428	0.760159	1.03207	1.11512	0.988595	1.02617	1.11497	1.23927	0.950058	0.795682	0.951612	0.92164	1.03988	1.0479	1.06339	1.04736	0.965727	0.997623	0.853294	0.855897	0.65234	0.677058	0.931021	0.983796	0.971976	0.805994	0.983385	0.969432	0.887588	0.826529	1.03583	1.11482	1.06505	1.27002	1.04861	0.674516	0.744382	1.01326	1.10797	1.15895	0.687649	1.21838	0.807853	0.972099
Isotopes
87Sr/86Sr	0.703202	0.703212	0.703226	0.703295	0.703219	0.70322	0.703283	0.70424	0.703549	0.703462	0.7032	0.703597	0.703624	0.70347	0.703808	0.703463	0.70414	0.70338	0.703541	0.703407	0.703165	0.703271	0.70326	0.702987	0.702976	0.70311	0.703107	0.702966	0.703175	0.70316	0.702951	0.703153	0.703229	0.702969	0.702929	0.7032	0.703407	0.70308	0.703107	0.703083	0.702946	0.703006	0.703096	0.703167	0.703172	0.703235	0.703288	0.703245	0.702965
143Nd/144Nd	0.51292	0.512903	0.512928	0.512916	0.512931	0.512938	0.512913	0.512769	0.512868	0.512902	0.512927	0.512873	0.512853	0.512888	0.512861	0.512906	0.512778	0.512917	0.512894	0.512911	0.512963	0.512911	0.512908	0.512983	0.51297	0.512934	0.512927	0.512977	0.512883	0.51288	0.512952	0.512885	0.512903	0.512951	0.512955	0.51285	0.512878	0.512926	0.512916	0.512909	0.512968	0.512969	0.512929	0.512872	0.512878	0.512871	0.512878	0.512869	0.512945
176Hf/177Hf	0.282979	0.282975	0.282975	0.28298	0.282981	0.282976	0.282972	0.282847	0.282949	0.282965	0.282979	0.28294	0.282935	0.282947	0.282913	0.282955	0.282814	0.282984	0.282945	0.282994	0.283029	0.282941	0.28295	0.283004	0.282995	0.282971	0.282963	0.282998	0.282955	0.282966	0.282996	0.282949	0.282956	0.283003	0.282991	0.282956	0.28293	0.282982	0.282975	0.28298	0.282989	0.282987	0.28297	0.282952	0.28295	0.282937	0.28295	0.282945	0.282991
206Pb/204Pb	19.2824	19.2642	19.2509	19.1399	19.2172	19.2536	19.1924	19.2971	19.33	19.2986	19.2849	19.2152	19.3114	19.2627	19.256	19.2679	19.3654	19.2548	19.3117	19.3231	19.2124	20.0618	20.045	19.7866	19.8095	20.0627	20.0503	19.8769	19.8403	19.8352	19.9412	19.8278	20.064	19.971	20.1175	19.8791	20.1185	19.8873	20.135	20.0585	20.1532	19.8936	19.7444	20.1221	20.1253	20.01	19.9274	20.1507	20.0884
207Pb/204Pb	15.6225	15.6218	15.6222	15.625	15.5725	15.6277	15.6267	15.6701	15.6328	15.6298	15.6126	15.6308	15.6436	15.6284	15.6516	15.6327	15.6811	15.6286	15.6377	15.6278	15.6013	15.6765	15.6701	15.6431	15.6582	15.6764	15.678	15.6595	15.6709	15.6683	15.6686	15.6669	15.6796	15.6686	15.6835	15.6716	15.6953	15.6651	15.6856	15.6747	15.6816	15.6584	15.6659	15.6869	15.6876	15.69	15.6717	15.6903	15.6862
208Pb/204Pb	39.0946	39.0914	39.0966	39.0844	38.9315	39.1061	39.0996	39.5401	39.3025	39.2963	39.06	39.2438	39.3786	39.2748	39.4407	39.2859	39.6877	39.2039	39.3632	39.2159	38.9602	39.7752	39.7364	39.3817	39.4368	39.7392	39.73	39.5002	39.5647	39.548	39.577	39.5385	39.784	39.5927	39.7374	39.6115	39.9052	39.564	39.8361	39.7511	39.7621	39.5353	39.6614	39.9262	39.9341	39.8	39.7226	39.8638	39.7395
initial values
87Sr/86Sr0	0.703202	0.70321	0.703224	0.703293	0.703217	0.703217	0.703282	0.704229	0.703546	0.703453	0.703198	0.703595	0.703622	0.703463	0.7038	0.703455	0.704132	0.703372	0.703538	0.703399	0.703163	0.703266	0.703257	0.702984	0.702973	0.703106	0.703101	0.702964	0.703173	0.703158	0.702947	0.70315	0.703225	0.702969	0.702923	0.703196	0.703403	0.703077	0.703101	0.703079	0.702939	0.703001	0.703093	0.703161	0.703167	0.703227	0.703279	0.703237	0.702957
143Nd/144Nd0	0.51292	0.512902	0.512927	0.512915	0.51293	0.512937	0.512912	0.512766	0.512867	0.512898	0.512926	0.512872	0.512851	0.512884	0.512858	0.512902	0.512774	0.512914	0.512893	0.512907	0.512962	0.512909	0.512906	0.512981	0.512968	0.512932	0.512925	0.512976	0.512881	0.512878	0.51295	0.512883	0.512901	0.512951	0.512953	0.512848	0.512877	0.512923	0.512914	0.512907	0.512966	0.512967	0.512926	0.512869	0.512876	0.512869	0.512874	0.512865	0.512941
176Hf/177Hf0	0.282979	0.282975	0.282975	0.282979	0.282981	0.282976	0.282972	0.282846	0.282949	0.282965	0.282979	0.282939	0.282935	0.282947	0.282912	0.282955	0.282813	0.282984	0.282945	0.282994	0.283028	0.282941	0.282949	0.283003	0.282994	0.28297	0.282963	0.282998	0.282954	0.282966	0.282995	0.282949	0.282956	0.283003	0.282991	0.282956	0.28293	0.282982	0.282975	0.28298	0.282989	0.282987	0.28297	0.282952	0.28295	0.282937	0.282949	0.282944	0.28299
206Pb/204Pb0	19.2812	19.2554	19.2429	19.1325	19.2072	19.2454	19.1842	19.2851	19.3236	19.2782	19.2767	19.2092	19.305	19.2413	19.2389	19.2407	19.3522	19.2324	19.3056	19.3022	19.2031	20.0434	20.0259	19.7697	19.7912	20.0431	20.0314	19.8688	19.8226	19.8174	19.9278	19.8112	20.0452	19.9701	20.0996	19.8609	20.1004	19.8699	20.1155	20.0394	20.1375	19.8758	19.7277	20.1053	20.1076	19.9932	19.9008	20.1212	20.0447
207Pb/204Pb0	15.6225	15.6214	15.6218	15.6247	15.572	15.6273	15.6263	15.6695	15.6325	15.6288	15.6122	15.6305	15.6433	15.6274	15.6508	15.6314	15.6805	15.6276	15.6374	15.6268	15.6008	15.6757	15.6692	15.6423	15.6574	15.6755	15.6772	15.6591	15.6701	15.6674	15.668	15.6662	15.6787	15.6686	15.6826	15.6707	15.6944	15.6643	15.6847	15.6739	15.6809	15.6576	15.6651	15.6861	15.6868	15.6892	15.6705	15.6889	15.6842
208Pb/204Pb0	39.0931	39.0807	39.0854	39.0746	38.9204	39.0954	39.0883	39.5235	39.2945	39.2712	39.0492	39.237	39.3709	39.2515	39.4195	39.2627	39.6706	39.1759	39.3557	39.1914	38.9501	39.7524	39.716	39.3588	39.4143	39.715	39.7062	39.4893	39.5432	39.5271	39.5543	39.5171	39.7629	39.5915	39.7172	39.5889	39.8834	39.5422	39.8116	39.7284	39.7428	39.5127	39.6411	39.9052	39.9125	39.7803	39.6905	39.8303	39.6965
* Slightly altered sample which contain secondary minerals; §K-Ar age reported in reference 54; # K-Ar age reported in reference 60. Other eruption ages were estimated by the location and rock type; [Hf/Sm]PM and [Ti/Gd]PM are primitive mantle68-normalized velues.
[truncated: 41 more columns]
